# Supplementary material for: Akt1 and dCIZ1 promote cell survival from apoptotic caspase activation during regeneration and oncogenic overgrowth
Source: Nat Commun. 2020 Nov 12;11:5726. doi: 10.1038/s41467-020-19068-2 (PMC7664998; doi:10.1038/s41467-020-19068-2)
Supplement: Supplementary file 2 — Supplementary Data 1 [file 41467_2020_19068_MOESM2_ESM.xlsx]

## Sheet: all RNAi screened
gene	stock#	why included in screening
dpp	BL#33618	dpp signaling
dpp	BL#25782	dpp signaling
dpp	vdrc35242	dpp signaling
tkv	BL#40937	dpp signaling
mad	BL#31316	dpp signaling
ex	vdrc22994	hippo signaling
ex	BL#34968	hippo signaling
jub	BL#41938	Hippo signaling
wts	BL#34064	hippo signaling
inr	vdrc992	inr signaling
inr	BL#51518	inr signaling
chico	BL#36665	inr signaling
STAT92E	BL#33637	JAK-STAT signaling
N	vdrc1112	Notch
PI3K92E	BL#61182	PI3K signaling
PI3K92E	BL#27690	PI3K signaling
PI3K21B	BL#38991	PI3K signaling
pten	BL#33643	PI3K signaling
pten	vdrc101475	PI3K signaling
akt1	BL#33615	PI3K signaling
ras85D	BL#29319	ras signaling
Abd-B	BL#26746	regeneration
ccn	BL#41913	regeneration
dad	BL#33759	regeneration
esg	BL#34063	regeneration
grn	BL#33746	regeneration
grn	BL#34578	regeneration
grn	BL#34014	regeneration
Hey	BL#31898	regeneration
hr39	BL#29377	regeneration
side	BL#50642	regeneration
Ada2b	BL#31347	regeneration
atg6	BL#35741	regeneration
bip2	vdrc48036	regeneration
bun	BL#28322	regeneration
cbt	vdrc15555	regeneration
cdk7	vdrc10442	regeneration
CG11360	vdrc38491	regeneration
CG16708	vdrc43412	regeneration
CG42541	vdrc25095	regeneration
CG45057	vdrc22355	regeneration
CG8337	vdrc35886	regeneration
cnc	BL#32863	regeneration
cnc	BL#25984	regeneration
crp	BL#31896	regeneration
crq	vdrc45884	regeneration
dalao	BL#26218	regeneration
dos	BL#31766	regeneration
DptA	vdrc41284	regeneration
DptA	vdrc41285	regeneration
DptB	vdrc28737	regeneration
DptB	vdrc28736	regeneration
E(spl)	BL#26322	regeneration
EcR	BL#50712	regeneration
Eip93F	vdrc45856	regeneration
ewg	BL#31225	regeneration
FER	BL#33375	regeneration
Fs(2)Ket	BL#44576	regeneration
gadd34	vdrc15238	regeneration
GADD45	BL#35023	regeneration
HDAC6	BL#34072	regeneration
hdc	BL#30489	regeneration
HLHm7	BL#29327	regeneration
HLHmbeta	BL#50674	regeneration
HLHmdelta	BL#65129	regeneration
IM1	vdrc8812	regeneration
lok	BL#64482	regeneration
Med	BL#31928	regeneration
Mef2	BL#28699	regeneration
mod(mdg4)	BL#33907	regeneration
nap1	vdrc27393	regeneration
p38a	BL#34744	regeneration
p38a	BL#35244	regeneration
p38a	BL#27316	regeneration
p38b	BL#35252	regeneration
PGRP-SA	vdrc5594	regeneration
phk3	vdrc49008	regeneration
psq	BL#28693	regeneration
Rgk1	vdrc25574	regeneration
smox	BL#26756	regeneration
sox15	vdrc45482	regeneration
stck	BL#31537	regeneration
stck	BL#31536	regeneration
trbl	BL#55885	regeneration
trbl	vdrc22114	regeneration
unk	BL#57026	regeneration
tsf1	BL#62968	regeneration
stip1	BL#32979	stress response
hsp83	BL#32996	stress response
hsp26	BL#35408	stress response
hsp27	BL#33007	stress response
hsp70Aa	BL#35671	stress response
hsp70Ab	BL#35663	stress response
hsp70Ba	BL#35672	stress response
totA	BL#55378	stress response
totC	BL#62159	stress response
dsh	BL#31307	wg signaling
dsh	BL#31306	wg signaling
wg	BL#33902	wg signaling
wg	BL#32994	wg signaling
CG8108	BL#27562
CG8108	BL#28329

## Sheet: increased CasExpress
gene	stock #	why included in screening	fold change of CasExpress P/A (relative to w RNAi)	P value	cDcp1+ cells
tkv	BL#40937	dpp signaling	1.4	0.0343	increased
jub	BL#41938	Hippo signaling	1.2	0.0147	increased
STAT92E	BL#33637	JAK-STAT signaling	1.2	0.0444	increased
N	vdrc1112	Notch signaling	1.8	<0.0001	increased
pten	BL#33643	PI3K signaling	2.1	<0.0001	increased
pten	vdrc101475	PI3K signaling	2.2	<0.0001	increased
ras85D	BL#29319	ras signaling	1.3	0.0075	increased
CG16708	vdrc43412	regeneration	1.3	0.0088	increased
hdc	BL#30489	regeneration	1.2	0.0004	increased
trbl	BL#55885	regeneration	1.9	<0.0001	increased
trbl	vdrc22114	regeneration	1.9	<0.0001	increased
DptA	vdrc41285	regeneration	2	0.0032	increased
gadd34	vdrc15238	regeneration	2.7	<0.0001	increased
stip1	BL#32979	stress response	1.7	<0.0001	increased
hsp83	BL#32996	stress response	1.8	<0.0001	increased

## Sheet: decreased CasExpress
gene	stock #	why included in screening	fold change of CasExpress P/A (compare to w RNAi)	P value	cDcp1+ cells
ex	vdrc22994	hippo signaling	0.6	0.0033	no change
ex	BL#34968	hippo signaling	0.2	0.0026	no change
inr	vdrc992	inr signaling	0.6	<0.0001	no change
inr	BL#51518	inr signaling	0.5	<0.0001	no change
chico	BL#36665	inr signaling	0.6	<0.0001	no change
PI3K92E	BL#61182	PI3K signaling	0.4	<0.0001	no change
PI3K92E	BL#27690	PI3K signaling	0.6	0.0023	no change
PI3K21B	BL#38991	PI3K signaling	0.4	<0.0001	no change
akt1	BL#36615	PI3K signaling	0.6	<0.0001	increased
bip2	vdrc48036	regeneration	0.7	<0.0001	increased
CG42541	vdrc25095	regeneration	0.6	0.0072	no change
mod(mdg4)	BL#33907	regeneration	0.7	0.001	no change
CG8108	BL#28329		0.6	<0.0001	increased
CG8108	BL#27562		0.5	<0.0001	increased
