# Supplementary material for: Akt1 and dCIZ1 promote cell survival from apoptotic caspase activation during regeneration and oncogenic overgrowth
Source: Nat Commun. 2020 Nov 12;11:5726. doi: 10.1038/s41467-020-19068-2 (PMC7664998; doi:10.1038/s41467-020-19068-2)
Supplement: Supplementary file 4 — Source Data [file 41467_2020_19068_MOESM4_ESM.xlsx]

## Sheet: Fig 1m
WT 1dps mock	WT 1dps hs	WT 1dps X-ray	rpr-/- grim-/- hid-/+ 1dps mock	rpr-/- grim-/- hid-/+ 1dps hs	rpr-/- grim-/- hid-/+ 1dps X-ray	WT 4dps mock	WT 4dps hs	WT 4dps X-ray
0.00615944	0.218474	0.365508	0.0095603	0.0494002	0.100151	0.0342665	0.121724	0.597933
0.0171107	0.165738	0.266036	0.0055166	0.0250096	0.0824463	0.00488601	0.316197	0.511758
0.0151544	0.156278	0.269946	0.0038944	0.027842	0.150196	0.00502739	0.206129	0.621857
0.00667625	0.222694	0.270126	0.00147569	0.0725372	0.0778883	0.0390306	0.107603	0.591587
0.00892755	0.181627	0.191066	0.0016397		0.0987968	0.0427544	0.261267	0.561285
0.0128188	0.265128	0.41556	0.0363792		0.0296455	0.0255157	0.12974	0.577386
0.00816744	0.193761	0.241125	0.0393064		0.0412315	0.0268469	0.182707	0.55485
0.00601808	0.204742	0.392436	0.00427232		0.0373556	0.0298512	0.237666	0.451761
0.00594885	0.207217		0.00514482		0.067447	0.029637	0.286434	0.560709
0.00694781	0.243887		0.0260397		0.0428793	0.00945767	0.326027	0.449188
0.0107068	0.152978		0.00119827			0.015981		0.519778
0.0112526	0.176805					0.0543405		0.415975
						0.035576		0.476036
								0.420333
								0.552622
								0.54736

## Sheet: Fig 3j
wRNAi	dronc RNAi	drice RNAi	miRGH	bsk RNAi	puc
1.0417	0.0863857	0.469654	0.111926	0.471491	0.426485
1.09937	0.255345	0.598066	0.407517	0.381533	0.579638
1.0238	0.194649	0.160921	0.122626	0.794585	0.498727
1.12758	0.0590732	0.673463	0.541293	0.530421	0.654952
1.00385	0.125431	0.21094	0.51111	0.368773	0.770971
1.15467	0.131273	0.267966	0.306572	0.802612	0.708702
1.22201	0.204607	0.554268	0.297011	0.467172	0.863823
1.34785		0.641642	0.0457927		0.706763
0.867054		0.53847	0.392162		0.697372
1.04815		0.395751	0.079483		0.680569
0.788433		0.326179	0.252816		0.718001
1.36664			0.208537		0.50031
1.18932			0.134042		0.414037
1.03071			0.0457273		0.519837
			0.0579094		0.622064
			0.0155818		0.511138

## Sheet: Fig 4d
w RNAi	akt1 RNAi
1.06774	0.69617
1.51347	0.595991
1.27199	0.332338
1.48161	0.351708
0.903778	0.361677
0.850258	0.34682
1.48537	0.411022
1.05419	1.11972
1.48654	0.954591
1.42132	0.639404
1.07681	0.734348
	0.423367
	0.824233
	0.333355
	0.801886
	0.746469
	0.632938
	0.582098
	0.71216
	0.92967
	0.604332
	1.0195
	0.600761

## Sheet: Fig 4g
w RNAi	akt1 RNAi
0.00194664	0.00378151
0.000744523	0.00806267
0.000657833	0.00844513
0.00218839	0.0112685
0.00226554	0.0116522
0.000836708	0.0102114
0.00258949	0.0109214
0.00186687	0.0122127
0.00215621	0.0113697

## Sheet: Fig 4i
control mock	control hs	akt1 RNAi mock	akt1 RNAi hs
0.391793	0.386647	0.272755	0.20886
0.47516	0.363336	0.283191	0.296107
0.177521	0.400029	0.058997	0.276449
0.209298	0.355077	0.0736118	0.133537
0.240275	0.487805	0.0869019	0.307535
0.299763	0.340454	0.103964	0.126345
0.318091	0.563057	0.130742	0.363458
0.320178	0.445752	0.35851	0.237987
0.1657	0.380771	0.158175	0.214095
0.23017	0.365251	0.147171	0.268293
0.352848	0.472876	0.259113	0.296088
0.36201	0.366707	0.153263	0.294801
0.175937	0.311119	0.145014	0.176613
0.318131	0.3539	0.106051	0.143406
0.23162		0.185733
0.352135		0.262858
0.26588		0.168286
0.32177		0.187302
0.217971		0.15523
0.30386		0.28249
0.43111		0.260533
0.252897		0.257828
0.297264		0.178585

## Sheet: Fig 5c
w RNAi	dCIZ1 RNAi (BL#28329)	dCIZ1 RNAi (BL#27562)
1.0417	0.564954	0.270869
1.09937	0.55767	0.879331
1.0238	0.576429	0.44319
1.12758	0.562187	0.83508
1.00385	0.415514	0.400505
1.15467	0.500509	0.116176
1.22201	0.476466	0.415804
1.34785	0.530803	0.98621
0.867054	0.506411	0.678666
1.04815	0.703395	0.545683
0.788433	0.722843	0.522124
1.36664	0.673733	0.579907
1.18932	0.969454	0.53717
1.03071	0.819659	0.630445
	0.603123	0.452609
	0.407222	0.579983
	0.810103
	0.630967

## Sheet: Fig 5f
w RNAi	dCIZ1 RNAi (BL#28329)	dCIZ1 RNAi (BL#27562)
0.00174905	0.0108813	0.0347924
0.00241294	0.0203669	0.0472306
0.00244758	0.0151651	0.0358439
0.00156335	0.0219186	0.0141136
0.00223607	0.0141253	0.044446
0.00310186	0.0152895	0.0499846
0.00318328	0.01348	0.0751678
0.00958835	0.0185792	0.0546356
0.00396965	0.0232107	0.0788404
0.00212963	0.0229298	0.0635012
0.00240977		0.0562371

## Sheet: Fig 5i
w RNAi+w RNAi	28329+w RNAi	28329+dCIZ1	27562+w RNAi	27562+dCIZ1
1.06774	1.0751	1.74766	0.742094	1.08878
1.51347	0.725045	1.21619	0.319323	1.01471
1.27199	0.647042	1.23517	0.62193	1.07897
1.48161	0.350859	1.10281	0.417903	0.866803
0.903778	0.868841	1.64187	0.417224	1.00756
0.850258	0.740238	1.05435	0.794892	0.726752
1.48537	0.798447	1.24223	0.879149	1.06543
1.05419	0.603744	0.878375	0.741454	0.944266
1.48654	0.756176	0.620075	0.849576	1.1167
1.42132	0.841054	1.27215	0.748262	1.18437
1.07681		1.03425	0.415371	0.717615
		1.3426	0.791022	0.721434
		1.04377	0.668041	1.27769
			0.478964	1.0333
			0.524624	1.07588
			0.430123
			0.704537

## Sheet: Fig 5j
w RNAi+w RNAi	28329+w RNAi	28329+dCIZ1	27562+w RNAi	27562+dCIZ1
0.00194664	0.0277437	0.00660462	0.0103654	0.00470582
0.000744523	0.00672834	0.0102755	0.018122	0.00868122
0.000657833	0.0170335	0.00716957	0.0142624	0.00763359
0.00218839	0.0161048	0.00521779	0.0234016	0.00566428
0.00226554	0.0166701	0.00820224	0.013867	0.0092239
0.000836708	0.0156237	0.00905287	0.0194321	0.00155015
0.00258949	0.0137352	0.00824696	0.0155373	0.00381878
0.00186687	0.0264592		0.0121128	0.00471917
0.00215621			0.0100904
			0.0182738
			0.0235592

## Sheet: Fig 5l
control mock	control X-ray	dCIZ1 RNAi mock	dCIZ1 RNAi X-ray
0.303646	0.323242	0.204806	0.194188
0.29834	0.376386	0.169362	0.268287
0.234403	0.296093	0.167803	0.260841
0.325481	0.405002	0.211325	0.290273
0.264903	0.381018	0.153821	0.202743
0.226237	0.373982	0.209359	0.14871
0.182462	0.377429	0.100316	0.204168
0.255328	0.372219	0.195175	0.107308
0.272398	0.216332	0.196157	0.0892719
0.278537	0.396661	0.291745	0.204416
0.159179	0.358426	0.137201	0.170077
0.30739	0.374511	0.13821	0.296652
0.344734	0.344456	0.0797715	0.177539

[truncated: 29 more sheets: Fig 5m, Fig6c, Fig 6e, Fig 6f, Fig 6h, Fig 6i, Fig 6l, Fig 6n, Fig 6q, Fig 6s, Fig 7f, Fig 7g, Fig 7h, Fig 8b, Fig 8e, Fig 8h, Fig 8j, Fig 8l, Fig 8m, Fig S2b …]
